# Supplementary material for: Hydrogen Peroxide-Oxidative Signaling Enhances Biosynthesis of Specialized Metabolites in Baccharis conferta Kunth
Source: Int J Mol Sci. 2026 Mar 10;27(6):2544. doi: 10.3390/ijms27062544 (PMC13027281; doi:10.3390/ijms27062544)
Supplement: Supplementary file 1 [file ijms-27-02544-s001.zip]

Archive with 8 entries (8 files):
- Supplementary Data S4. LC–MS Conditions for the Calibration Curve of Chlorogenic Acid.pdf
- Supplementary Data S1.  Morphological responses of Baccharis conferta plants.pdf
- Supplementary Data S2.  Chemical compounds identified in B. conferta by LC-PDA-ESI-MS.pdf
- Supplementary Data S3. Comparative LCΓÇôMS Metabolic Profiling of Baccharis conferta plants in response to Hydrogen Peroxide.pdf
- Supplementary Data S5.  A partial sequence of the 1-deoxy-D-xylulose-5-phosphate synthase (DXS) gene specific to B. conferta.pdf
- Supplementary Data S6. Alignment of DXS sequences reported in the NCBI database.pdf
- Supplementary Data S7. Analysis of DXS, sequence Identity Matrix.pdf
- Supplementary Data S8. HPTLC-Based confirmation of Terpene presence in Baccharis conferta dichloromethane extracts.pdf
